# Supplementary material for: Consumption of Farmed Fish, Fed with an Olive-Pomace Enriched Diet, and Its Effect on the Inflammatory, Redox, and Platelet-Activating Factor Enzyme Profile of Apparently Healthy Adults: A Double-Blind Randomized Crossover Trial
Source: Foods. 2022 Jul 15;11(14):2105. doi: 10.3390/foods11142105 (PMC9318848; doi:10.3390/foods11142105)
Supplement: Supplementary file 1 [file foods-11-02105-s001.zip]

Archive with 1 entries (1 files):
- foods-1800658-supplementary.pdf
